# Supplementary material for: Effects of Multiple Stressors, Pristine or Sulfidized Silver Nanomaterials, and a Pathogen on a Model Soil Nematode Caenorhabditis elegans
Source: Nanomaterials (Basel). 2024 May 23;14(11):913. doi: 10.3390/nano14110913 (PMC11173860; doi:10.3390/nano14110913)
Supplement: Supplementary file 1 [file nanomaterials-14-00913-s001.zip]

Archive with 1 entries (1 files):
- nanomaterials-2995947-supplementary.pdf
